# Supplementary material for: Complement-producing maternal microchimeric cells override infection susceptibility in complement-deficient murine offspring
Source: J Clin Invest. 2024 Nov 14;135(1):e187001. doi: 10.1172/JCI187001 (PMC11684811; doi:10.1172/JCI187001)
Supplement: Supporting data values [file jci-135-187001-s071.xlsx]

## Sheet: Fig1B
C3+/-	C3-/-	C3 NIMA	C3 NIMA (anti-OVA)	C3 NIMA (displacement)
2573.6	79.6	369.6	60.4	48.4
3271.6	41.6	355.6	71.6	69.6
1871.6	42.1	183.6	24.1	90.4
2083.6	15.6	397.6	40.4	66.4
3655.6	47.6	259.6	78.4	42.7
1877.6	57.6	183.6
1513.6	64.9	117.6
2541.6	69.6	315.6
3151.6	34.1	151.6
2647.6	24.4	403.6
		267.6
		109.6

## Sheet: Fig1C
Liver C3+/-	Liver C3-/-	Liver C3 NIMA	Liver C3 NIMA (anti-OVA)		Spleen C3+/-	Spleen C3-/-	Spleen C3 NIMA	Spleen C3 NIMA (anti-OVA)
19	480	220	570		19	290	110	240
19	520	190	490		19	260	150	200
19	580	240	520		19	280	90	250
19	460	200	520		19	200	100	260
19	580	220	420		19	160	100	220
19	580	160	540		19	240	80	180
19	420	210	510		19	310	100	240
		240	590				110	260

## Sheet: Fig1D
Liver Rabbit IgG	Liver anti-OVA		Heart Rabbit IgG	Heart anti-OVA
1.01512	0.0333333		1.35567	0.0333333
1.73869	0.0333333		0.999575	0.0333333
1.40554	0.0333333		1.86458	0.0333333
0.0333333	0.0333333		0.664981	0.0333333
0.213411	0.0333333		1.59813	0.0333333

## Sheet: Fig1E
Liver C3+/-	Liver C3-/-	Liver C3 NIMA	Liver C3 NIMA (anti-OVA)		Spleen C3+/-	Spleen C3-/-	Spleen C3 NIMA	Spleen C3 NIMA (anti-OVA)
19	630	200	470		19	300	130	220
19	460	220	510		19	220	120	200
19	580	220	560		19	180	100	250
19	400	230	490		19	180	100	230
19	480	200	580		19	180	160	200
19	520		520		19	160		260
			620					290

## Sheet: Fig1F
Liver Virgin	Liver Postpartum		Heart Virgin	Heart Postpartum		Uterus Virgin	Uterus Postpartum
0.143628	0.0333333		1.12035	0.0333333		2.30953	0.0333333
0.266802	0.0333333		1.62076	0.0333333		3.88309	0.0333333
0.331527	0.0333333		0.646412	0.0333333		0.624374	0.0333333
0.486865	0.0333333		1.3268	0.0333333		7.21173	0.0333333
0.0307724	0.0333333		1.30739	0.0333333		2.75592	0.0333333

## Sheet: FigS2
Liver WT (40,000)	Liver C3-/- (40,000)		Liver WT (15,000)	Liver C3-/- (15,000)		Liver WT (4,000)	Liver C3-/- (4,000)		Spleen WT (40,000)	Spleen C3-/- (40,000)		Spleen WT (15,000)	Spleen C3-/- (15,000)		Spleen WT (4,000)	Spleen C3-/- (4,000)
80	550		19	380		19	19		19	160		19	180		19	19
60	520		19	320		19	19		19	180		19	160		19	19
80	740		19	520		19	19		19	320		19	220		19	19
100	700		19	540		19	19		19	340		19	220		19	19
80	860		19	480			19		19	240		19	180			19
100	720		19	560			19		19	360		19	210			19
100	730		19	510					19	320		19	180
60	580		19	510					19	120		19	160
100	660		19	550					19	340		19	180
120	720		19	520					19	380		19	240
80	740								19	280
110	860								19	320
	780									360
	810									320
